# Supplementary material for: Upregulation of desmoglein 2 and its clinical value in lung adenocarcinoma: a comprehensive analysis by multiple bioinformatics methods
Source: PeerJ. 2020 Feb 13;8:e8420. doi: 10.7717/peerj.8420 (PMC7024574; doi:10.7717/peerj.8420)
Supplement: Supplemental Information 1 [file peerj-08-8420-s001.xlsx]

## Sheet: TCGA-DSG2
Samples	OS	Event	T	N	M	Stage	age_at_initial_pathologic_diagnosis	tobacco_smoking_history	Gender	New_Event	New_Event_Time	DSG2
TCGA-55-8205	599	Alive	T2b	N0	M0	Stage IIA	76	4	FEMALE	1	495	7.7872
TCGA-97-A4M0	652	Alive	T2a	N0	M0	Stage IB	60	4	FEMALE	0	652	5.38134
TCGA-05-5420	457	Alive	T2	N2	M0	Stage IIIA	67	4	MALE	1	245	5.94874
TCGA-62-8398	444	Dead	T2	N2	M0	Stage IIIA	55	4	MALE	0	444	8.09864
TCGA-44-2657	1351	Alive	T2	NX	M0	Stage IB	74	4	FEMALE	0	1351	5.14472
TCGA-78-7633	1528	Dead	T2	N0	M0	Stage IB	67	4	MALE	1	1450	7.0794
TCGA-75-5126			T3	N2	M0	Stage IIIA	Not Available	4	FEMALE	1	0	7.56305
TCGA-55-8204	515	Alive	T2a	N0	MX	Stage IB	87	3	FEMALE	0	515	6.81229
TCGA-55-8085	904	Alive	T1b	N0	M0	Stage IA	64	2	MALE	0	904	5.88234
TCGA-44-7670	882	Alive	T1b	N1	M0	Stage IIA	47	2	FEMALE	0	882	7.55695
TCGA-91-6849	35	Alive	T2	N2	MX	Stage IIIA	75	3	FEMALE	0	35	5.4319
TCGA-55-8301	534	Alive	T2a	N0	MX	Stage IB	58	2	MALE	1	238	4.70555
TCGA-MP-A4TA	950	Dead	T1	N0	M0	Stage IA	75	4	FEMALE	1	725	7.19593
TCGA-91-8496	505	Alive	T2a	NX	MX	Stage IB	63	1	FEMALE	0	505	6.17604
TCGA-44-3396	1130	Alive	T2	N2	M0	Stage IIIA	74	2	FEMALE	0	1130	7.31165
TCGA-75-6203			T2	N2	M0	Stage IIIA	Not Available	1	FEMALE	0	0	4.66099
TCGA-55-7903	567	Alive	T1b	N0	MX	Stage IA	64	2	MALE	0	567	7.14004
TCGA-55-7281	872	Alive	T1b	N0	M0	Stage IA	70	4	FEMALE	1	339	5.84314
TCGA-55-6979	237	Dead	T2	N1	M0	Stage IIB	59	3	FEMALE	1	195	5.47846
TCGA-97-8176	468	Dead	T3	N1	M0	Stage IIIA	63	4	MALE	1	39	6.29017
TCGA-86-8074	24	Alive	T1b	N1	M0	Stage IIA	62	2	FEMALE	0	24	7.36884
TCGA-86-8673	862	Alive	T2	N0	M0	Stage IB	61	2	MALE	1	636	5.96544
TCGA-44-2656	1429	Alive	T2	N0	M0	Stage IB	59	4	MALE	1	568	6.74343
TCGA-75-7030			T3	N0	M0	Stage IIB	Not Available	1	MALE	0	0	7.15169
TCGA-05-4390	1126	Alive	T2	N0	M0	Stage IB	58	4	FEMALE	1	395	7.02118
TCGA-78-7540	1197	Dead	T2	N0	M0	Stage IB	66	1	FEMALE	0	1197	7.67136
TCGA-35-5375	264	Alive	T2	N2	M0	Stage IIIA	61	4	MALE	0	264	5.1107
TCGA-50-5935	653	Dead	T1	N0	M0	Stage IA	86	Not Available	FEMALE	0	653	6.44687
TCGA-05-4417	455	Alive	T2	N0	M0	Stage IB	51	4	FEMALE	0	455	5.58688
TCGA-78-8648	1209	Dead	T3	N0	M0	Stage IIB	58	2	FEMALE	1	720	5.18112
TCGA-05-4244	0	Alive	T2	N2	M1	Stage IV	70	4	MALE	0	0	7.01259
TCGA-91-6831	310	Alive	T2	N0	MX	Stage IB	66	2	MALE	0	310	6.43314
TCGA-S2-AA1A	513	Alive	T1b	N0	M0	Stage IA	68	3	FEMALE	0	513	4.89959
TCGA-55-7726	652	Alive	T1b	N0	MX	Stage IA	72	3	FEMALE	0	652	7.21668
TCGA-62-8402	1498	Dead	T2	N2	M0	Stage IIIA	73	1	FEMALE	1	772	6.98548
TCGA-55-6986	3261	Alive	T2	N0	M0	Stage IB	74	1	FEMALE	0	3261	6.93335
TCGA-78-7152	1215	Dead	T2	N0	M0	Stage IB	65	4	MALE	1	1202	6.4141
TCGA-55-8089	702	Dead	T1a	N0	M0	Stage IA	56	2	MALE	0	702	8.15646
TCGA-97-7554	775	Alive	T2a	N2	M0	Stage IIIA	83	3	FEMALE	0	775	7.67922
TCGA-64-1681	1167	Dead	T1	N0	M0	Stage IA	61	3	FEMALE	1	439	5.94451
TCGA-78-7147	586	Dead	T2	N1	M0	Stage IIB	67	2	FEMALE	1	578	6.01981
TCGA-05-4396	303	Dead	T4	N1	M0	Stage IIIB	76	3	MALE	0	303	6.59972
TCGA-95-7039	1272	Alive	T3	N0	MX	Stage IIB	54	2	FEMALE	1	1258	7.58506
TCGA-62-A46S	1653	Dead	T2	N0	M0	Stage IB	73	4	MALE	1	527	5.34878
TCGA-55-A4DF	440	Dead	T1b	N0	MX	Stage IA	88	3	MALE	1	440	6.23382
TCGA-MP-A4TE	896	Dead	T2b	N0	MX	Stage IIA	56	4	MALE	1	226	6.43826
TCGA-97-A4LX	614	Alive	T2a	N0	M0	Stage IB	81	3	MALE	0	614	5.19142
TCGA-49-6745	522	Alive	T2a	N2	M0	Stage IIIA	82	4	MALE	0	522	9.03391
TCGA-73-4662	2515	Alive	T1	N0	M0	Stage IA	65	3	FEMALE	1	21	6.31089
TCGA-62-A472	910	Alive	T3	N0	M0	Stage IIB	70	2	MALE	1	290	6.82946
TCGA-97-A4M2	624	Alive	T1a	N0	M0	Stage IA	66	2	MALE	0	624	4.75623
TCGA-NJ-A55R	603	Alive	T1b	N0	MX	Stage IA	67	3	MALE	0	603	6.90276
TCGA-50-6595	189	Dead	T2	N2	M0	Stage IIIA	74	3	FEMALE	1	182	7.9349
TCGA-55-6971	1400	Alive	T2	N0	MX	Stage IB	59	4	FEMALE	0	1400	5.25083
TCGA-55-6543	435	Alive	T1b	N0	MX	Stage IA	60	4	FEMALE	0	435	5.83581
TCGA-55-6712	171	Dead	T2a	N1	MX	Stage IIA	71	4	MALE	1	0	7.79227
TCGA-44-A47B	287	Alive	T2a	N0	M0	Stage IB	79	3	MALE	0	287	5.16296
TCGA-67-3772	573	Alive	T2	N0	M0	Stage IB	82	1	FEMALE	0	573	5.34056
TCGA-78-7153	3635	Alive	T2	N0	M0	Stage IB	65	4	FEMALE	0	3635	5.39175
TCGA-75-7025	3305	Alive	T2	N0	M0	Stage IB	Not Available	3	MALE	1	1481	4.99982
TCGA-MP-A4SY	1501	Dead	T2	N1	M0	Stage IIB	61	4	MALE	1	489	8.09505
TCGA-55-6969	1239	Alive	T2	N0	M0	Stage IB	52	4	MALE	0	1239	#N/A
TCGA-78-7220	807	Dead	T2	N2	M0	Stage IIIA	53	2	FEMALE	1	531	8.20758
TCGA-73-4668	467	Alive	T2	N1	M0	Stage IIB	66	4	FEMALE	1	236	7.85802
TCGA-MN-A4N5	84	Alive	T1a	N0	M0	Stage IA	63	4	MALE	0	84	7.17311
TCGA-64-5815	866	Alive	T2	N1	M0	Stage IIB	74	3	MALE	0	866	7.90006
TCGA-80-5607			T2	N1	M0	Stage IIB	Not Available	3	FEMALE	1	0	7.73926
TCGA-49-AARR	4992	Alive	T1	N0	MX	Stage IA	68	3	MALE	1	1099	4.26116
TCGA-62-A46O	1454	Dead	T2	N0	M0	Stage IB	65	2	FEMALE	1	943	6.54643
TCGA-78-7154	593	Dead	T3	N2	M0	Stage IIIA	72	4	MALE	0	593	7.61245
TCGA-44-A47F	337	Alive	T2b	N1	M0	Stage IIB	74	3	MALE	0	337	#N/A
TCGA-55-6968	1293	Dead	T1	N0	M1	Stage IV	61	2	MALE	1	0	6.43978
TCGA-97-8171	568	Alive	T2a	N2	M1a	Stage IV	81	2	MALE	1	441	5.64436
TCGA-05-4397	731	Dead	T2	N1	M0	Stage IIB	65	2	MALE	0	731	6.8313
TCGA-50-5072	250	Dead	T2	N2	M0	Stage IIIA	74	3	MALE	1	213	7.70671
TCGA-05-4403	578	Alive	T2	N0	M0	Stage IB	76	3	MALE	0	578	7.95645
TCGA-86-A4P7	415	Alive	T2a	N0	M0	Stage IB	63	1	FEMALE	0	415	4.80317
TCGA-95-A4VP	605	Alive	T2b	N2	M0	Stage IIIA	66	4	FEMALE	1	216	4.54146
TCGA-NJ-A4YG	2261	Alive	T2	N0	M0	Stage IB	65	4	MALE	0	2261	6.20037
TCGA-78-7155	1171	Dead	T2	N0	M0	Stage IB	68	4	MALE	1	209	7.2091
TCGA-75-6206	2590	Alive	T2	N0	M0	Stage IB	Not Available	3	MALE	0	2590	6.8419
TCGA-55-7284	243	Dead	T3	N0	MX	Stage IIB	74	3	MALE	1	231	7.18702
TCGA-86-7701	947	Alive	T2	N0	M1	Stage IV	66	1	MALE	1	424	6.13976
TCGA-MP-A4TC	74	Dead	T1	N2	M0	Stage IIIA	77	3	MALE	0	74	7.26607
TCGA-86-8672	19	Dead	T3	N0	M0	Stage IIB	59	1	MALE	0	19	6.49749
TCGA-86-8280	701	Alive	T2b	N0	M0	Stage IIA	54	1	FEMALE	0	701	4.53816
TCGA-50-6597	1268	Dead	T2	N0	M0	Stage IB	79	1	FEMALE	0	1268	5.08621
TCGA-05-4245	730	Alive	T2	N2	M0	Stage IIIA	81	4	MALE	1	334	#N/A
TCGA-J2-A4AE	1079	Alive	T1a	N0	MX	Stage IA	77	1	FEMALE	0	1079	5.62982
TCGA-44-7660	592	Alive	T2	N0	MX	Stage IB	72	2	MALE	1	253	6.59636
TCGA-86-A4P8	805	Alive	T1b	N2	MX	Stage IIIA	59	1	FEMALE	0	805	4.92728
TCGA-93-8067	186	Alive	T2a	N0	MX	Stage IB	77	4	MALE	0	186	7.37782
TCGA-49-6743	1621	Alive	T1	N2	MX	Stage IIIA	81	4	FEMALE	0	1621	6.73485
TCGA-62-8395	1216	Alive	T3	N0	M0	Stage IIB	80	1	FEMALE	1	395	6.10134
TCGA-78-7149	3940	Alive	T4	N0	M0	Stage IIIB	71	2	MALE	0	3940	5.98146
TCGA-38-4631	354	Dead	T2	N0	M0	Stage IB	72	4	FEMALE	1	0	6.57693
TCGA-55-8614	536	Alive	T2a	N0	MX	Stage IB	76	3	MALE	0	536	7.20658
TCGA-49-AARO	3759	Alive	T1a	N0	MX	Stage IA	39	2	FEMALE	1	1144	6.41612
TCGA-05-4389	1369	Alive	T1	N0	M0	Stage IA	70	3	MALE	0	1369	6.71697
TCGA-69-7761	186	Alive	T2a	N0	MX	Stage IB	84	3	MALE	0	186	8.01685
TCGA-91-6828	323	Alive	T1a	N0	M0	Stage IA	70	3	MALE	0	323	6.68272
TCGA-67-3771	610	Alive	T1	N0	M0	Stage IA	77	4	FEMALE	0	610	7.21753
TCGA-49-4507	268	Dead	T3	N1	M0	Stage IIIA	73	4	FEMALE	1	158	6.85816
TCGA-78-7158	179	Dead	T4	N2	M0	Stage IIIB	59	4	FEMALE	1	132	6.94049
TCGA-86-8671	839	Alive	T2b	N1	M0	Stage IIB	72	1	FEMALE	0	839	4.58307
TCGA-97-A4M6	568	Alive	T1a	N0	M0	Stage IA	45	1	FEMALE	0	568	4.67296
TCGA-L4-A4E5	578	Alive	T1	N0	M0	Stage I	48	4	FEMALE	0	578	5.71421
TCGA-91-A4BC	44	Alive	T2b	N0	MX	Stage IIA	59	4	MALE	0	44	4.24043
TCGA-69-7980	411	Alive	T1b	N0	M0	Stage I	70	4	FEMALE	0	411	7.15977
TCGA-62-A46R	1725	Dead	T2	N0	M0	Stage IB	54	4	FEMALE	0	1725	5.02031
TCGA-91-8499	36	Alive	T1b	N0	MX	Stage IA	76	2	FEMALE	0	36	8.16751
TCGA-95-8494	84	Alive	T2a	N1	M0	Stage IIA	67	5	MALE	0	84	7.79187
TCGA-38-4626	3674	Alive	T2b	N0	M0		57	2	FEMALE	1	2518	5.55266
TCGA-78-7143	4961	Dead	T2	N0	M0	Stage IB	62	1	FEMALE	1	1500	6.61135
TCGA-49-AAQV	677	Dead	T1	N1	MX	Stage II	63	1	FEMALE	1	509	5.82783
TCGA-55-6985	1233	Alive	T2	N0	MX	Stage IB	58	4	FEMALE	0	1233	6.05889
TCGA-05-4405	610	Alive	T2	N0	M0	Stage IB	74	4	FEMALE	0	610	6.18423
TCGA-50-5944	1750	Alive	T1	N0	M0	Stage IA	69	Not Available	FEMALE	0	1750	6.29592
TCGA-91-6835	79	Alive	T1	N0	M0	Stage IA	81	3	FEMALE	0	79	6.96916
TCGA-80-5608	2832	Alive	T1	N0	M0	Stage IA	Not Available	2	FEMALE	0	2832	5.98919
TCGA-MP-A5C7	2248	Alive	T2	N0	M0	Stage IB	76	3	FEMALE	0	2248	6.2018
TCGA-44-8117	385	Alive	T2a	N0	M0	Stage IB	54	4	FEMALE	0	385	7.86937
TCGA-L9-A7SV	565	Alive	T2a	N1	M0	Stage IIA	69	3	MALE	0	565	6.481
TCGA-69-7760	202	Alive	T3	N0	M0	Stage IIB	73	1	MALE	0	202	5.69175
TCGA-91-6830	60	Alive	T1	N1	MX	Stage IIA	65	4	FEMALE	1	18	7.17551
TCGA-55-A493	28	Alive	T2a	N0	M0	Stage IB	54	2	FEMALE	0	28	7.37807
TCGA-95-7562	87	Dead	T2a	N1	M0	Stage IIA	71	3	MALE	0	87	6.51301
TCGA-50-5932	1235	Dead	T2	N1	M0	Stage IIB	75	Not Available	MALE	1	1090	7.85178
TCGA-55-1596	2065	Alive	T2	N1	M0	Stage IIB	55	2	MALE	0	2065	6.12693
TCGA-05-4425	669	Alive	T2	N0	M1	Stage IV	70	3	FEMALE	0	669	5.48236
TCGA-69-8254	409	Alive	T2b				85	3	MALE	0	409	7.49205
TCGA-55-7573	487	Alive	T1b	N0	MX	Stage IA	72	3	FEMALE	0	487	5.88784
TCGA-95-A4VN	553	Alive	T2a	N1	M0	Stage IIA	62	4	FEMALE	0	553	8.01714
TCGA-44-8119	285	Alive	T3	N0	M0	Stage IIB	73	2	MALE	0	285	5.79222
TCGA-71-8520	210	Dead	T2	N0	M0	Stage IB	60	1	FEMALE	1	179	6.158
TCGA-69-A59K	591	Alive	T3	N0	M0	Stage IIB	60	4	FEMALE	0	591	5.99551
TCGA-44-6144	723	Alive	T1a	N0	M0	Stage IA	58	2	MALE	1	399	#N/A
TCGA-MP-A4TD	307	Dead	T2	N2	M0	Stage IIIA	71	3	MALE	1	226	4.50336
TCGA-64-5781	1559	Alive	T2	N0	M0	Stage IB	55	4	FEMALE	1	96	6.89051
TCGA-75-6214	1115	Dead	T2	N2	M0	Stage IIIA	Not Available	2	FEMALE	1	419	7.39411
TCGA-67-4679	448	Alive	T3	N0	M0		69	4	MALE	0	448	5.6165
TCGA-05-4249	1523	Alive	T2	N0	M0	Stage IB	67	3	MALE	0	1523	5.95233
TCGA-86-8075	694	Dead	T2	N0	M0	Stage IB	66	1	FEMALE	1	199	8.45928
TCGA-97-7937	564	Alive	T2a	N0	MX	Stage IB	65	3	MALE	0	564	2.05775
TCGA-86-8279	949	Alive	T2a	N1	M0	Stage IIA	46	1	MALE	0	949	3.58074
TCGA-38-4632	1357	Dead	T2	N1	M1	Stage IV	42	4	MALE	1	680	5.67062
TCGA-64-5779	864	Alive	T2	N2	M0	Stage IIIA	61	4	MALE	1	795	6.86461
TCGA-75-5146	2368	Alive	T2	N0	M0	Stage IB	Not Available	3	MALE	1	1773	6.10263
TCGA-78-7150	666	Dead	T2	N1	M0	Stage IIB	59	4	MALE	1	139	7.42883
TCGA-75-6207			T2	N2	M0	Stage IIIA	Not Available	3	MALE	0	0	6.87756
TCGA-78-8640	7062	Alive	T1	N1	M0	Stage IIA	59	2	MALE	0	7062	6.7367
TCGA-MP-A4T8	161	Dead	T2	N2	M0	Stage IIIA	68	3	MALE	0	161	6.56343
TCGA-97-8547	657	Alive	T2a	N2	MX	Stage IIIA	78	1	FEMALE	0	657	5.87603
TCGA-49-AARN	1135	Dead	T1	N0	MX	Stage IA	56	5	FEMALE	0	1135	5.9894
TCGA-73-4676	281	Dead	T2a	N1	M0	Stage IIA	45	4	MALE	1	0	8.6895
TCGA-53-7626	929	Dead	T1	N1	M0	Stage IIA	76	4	FEMALE	1	865	6.02519
TCGA-78-7146	173	Dead	T2	N2	M0	Stage IIIA	71	4	FEMALE	0	173	7.81935
TCGA-38-4629	864	Dead	T3	N0	M0	Stage IIB	68	4	MALE	1	379	7.34446
TCGA-93-7347	683	Alive	T1a	N0	MX	Stage IA	76	3	FEMALE	0	683	5.9448
TCGA-L9-A5IP	58	Dead	T3	N2	M1b	Stage IV	40	4	FEMALE	1	49	8.21905
TCGA-55-7995	889	Alive	T1b	N0	M0	Stage IA	73	4	FEMALE	1	468	5.11915
TCGA-69-8253	426	Alive	T1a	N1	MX	Stage IIA	59	4	FEMALE	0	426	7.02537
TCGA-05-4402	244	Dead	T2	NX	M1	Stage IV	57	1	FEMALE	0	244	6.51254
TCGA-38-4628	1492	Dead	T2	N1	M0	Stage IIB	65	1	FEMALE	1	1083	5.91545
TCGA-55-8505	440	Alive	T1a	N2	MX	Stage IIIA	62	1	MALE	0	440	7.91786
TCGA-49-AAR9	260	Dead	T3	N0	MX	Stage IIB	61	2	MALE	0	260	8.48878
TCGA-05-4427	791	Alive	T2	N1	M0	Stage IIB	65	4	FEMALE	0	791	7.40013
TCGA-53-7624	1043	Dead	T2	N0	M1	Stage IV	40	2	FEMALE	1	400	6.50343
TCGA-44-5643	1013	Alive	T2b	N2	M0	Stage IIIA	53	2	MALE	1	0	8.18402
TCGA-73-4670	131	Alive	T2	N0	M1	Stage IV	69	4	FEMALE	0	131	5.94855
TCGA-O1-A52J	1798	Dead	T1	N0	MX	Stage IA	74	3	FEMALE	1	898	6.10604
TCGA-44-3398	1163	Alive	T1b	N0	M0	Stage IA	77	4	FEMALE	0	1163	7.72118
TCGA-49-AAR4	879	Dead	T2	N2	MX	Stage IIIA	51	2	MALE	0	879	6.61003
TCGA-44-7667	1097	Alive	T3	N0	MX	Stage IIB	49	2	FEMALE	0	1097	6.80445
TCGA-38-7271	800	Dead	T1	N0	M0	Stage IA	72	4	FEMALE	1	304	5.55245
TCGA-44-3918	1036	Alive	T1	N0	M0	Stage IA	60	3	FEMALE	1	511	6.73137
TCGA-97-A4M5	634	Alive	T1b	N0	M0	Stage IA	83	3	MALE	0	634	6.31942
TCGA-NJ-A4YP	50	Alive	T2a	N0	M0	Stage IB	52	5	MALE	0	50	6.44448
TCGA-97-7552	1932	Alive	T2	N0	MX	Stage IB	70	3	MALE	1	798	6.91163
TCGA-86-8073	740	Alive	T2a	N0	M0	Stage IB	58	2	MALE	0	740	9.16617
TCGA-97-7938	18	Dead	T1a	N0	MX	Stage IA	76	3	FEMALE	0	18	7.38585
TCGA-49-6761	354	Alive	T1	N2	MX	Stage IIIA	68	4	FEMALE	0	354	8.35812
TCGA-75-5125	2027	Dead	T2	N1	M0	Stage IIB	Not Available	3	MALE	1	1752	7.37872
TCGA-91-A4BD	603	Alive	T1b	N1	MX	Stage IIA	78	3	MALE	0	603	3.69351
TCGA-55-7910	1040	Alive	T2b	N0	M0	Stage IIA	50	4	FEMALE	1	1018	5.18732
TCGA-05-4410	0	Alive	T2	N0	M0	Stage IB	62	4	MALE	0	0	6.70218
TCGA-50-5939	460	Dead	T2	N0	M0	Stage IB	85	3	MALE	0	460	8.53539
TCGA-62-A46P	594	Dead	T2	N0	M0	Stage IB	65	4	MALE	1	267	3.79019
TCGA-50-5936	257	Dead	T2	N2	M0	Stage IIIA	58	Not Available	MALE	1	150	7.14635
TCGA-78-8660	321	Dead	T2	N1	M0	Stage IIB	69	4	MALE	1	242	6.42655
TCGA-99-8028	1118	Alive	T1a	N0	M0	Stage IA	50	4	FEMALE	0	1118	4.99404
TCGA-64-1677	628	Dead	T2	N2	M0	Stage IIIA	77	2	FEMALE	1	360	7.0411
TCGA-78-7162	3169	Dead	T1	N0	M0	Stage IA	75	2	MALE	1	2218	6.38659
TCGA-55-8092	154	Dead	T3	N0	MX	Stage IIB	75	4	MALE	1	127	6.14373
TCGA-44-5645	852	Alive	T1	NX		Stage IA	61	3	FEMALE	0	852	5.57483
TCGA-05-4384	426	Alive	T2	N2	M0	Stage IIIA	66	3	MALE	1	183	6.71247
TCGA-83-5908	824	Alive	T1	N0	M0	Stage IA	59	4	FEMALE	0	824	8.63974
TCGA-44-6778	1864	Alive	T1	N0	MX	Stage IA	59	4	MALE	0	1864	3.90754
TCGA-86-7955	1072	Alive	T2a	N0	M0	Stage IB	62	1	MALE	1	820	7.65058
TCGA-97-A4M1	601	Alive	T1a	N0	M0	Stage IA	52	3	FEMALE	0	601	5.03409
TCGA-55-A48X	689	Alive	T1b	N1	M0	Stage IIA	63	4	FEMALE	1	615	6.89038
TCGA-50-6594	370	Dead	T3	N2	M0	Stage IIIA	79	4	FEMALE	1	285	6.9789
TCGA-73-A9RS	340	Dead	T3	N0	M0	Stage IIB	41	2	MALE	1	107	7.07316
TCGA-62-8397	1289	Alive	T3	N0	M0	Stage IIB	70	1	FEMALE	0	1289	4.89917
TCGA-50-6590	1288	Dead	T2	N0	M0	Stage IB	72	4	FEMALE	0	1288	7.60872
TCGA-73-4675	922	Dead	T3	N1	M0	Stage IIIA	59	4	MALE	1	361	5.8005
TCGA-MP-A4TF	336	Dead	T2b	N0	M0	Stage IIA	58	4	FEMALE	1	195	8.25474
TCGA-55-A490	99	Dead	T2b	N0	MX	Stage IIA	78	3	MALE	0	99	6.0142
TCGA-44-8120	260	Alive	T2a	N0	M0	Stage IB	58	5	MALE	0	260	6.6144
TCGA-44-2666	97	Dead	T2	N0	M0	Stage IB	43	2	MALE	1	0	7.0587
TCGA-05-5423	151	Alive	T2	N1	M0	Stage IIB	65	3	MALE	0	151	6.04418
TCGA-50-8460	829	Alive	T1a	N0	M0	Stage IA	74	Unknown	MALE	0	829	5.17868
TCGA-86-7954	605	Alive	T2	N0	M0	Stage IB	68	3	FEMALE	0	605	5.03279
TCGA-55-8208	674	Alive	T1b	N0	M0	Stage IA	73	2	FEMALE	1	511	5.82001
TCGA-67-3774	385	Alive	T2	N0	M0	Stage IB	73	3	FEMALE	0	385	6.36869
TCGA-78-7539	791	Alive	T2b	N0	M0	Stage IIA	75	3	FEMALE	1	688	6.33686
TCGA-44-A4SU	409	Dead	T1a	N0	MX	Stage IA	67	4	FEMALE	1	260	5.35775
TCGA-55-6980	2109	Alive	T1	N0	M0	Stage IA	56	1	MALE	0	2109	7.09605
TCGA-NJ-A55A	15	Alive	T2	N0	M0	Stage IB	76	3	FEMALE	0	15	5.55008
TCGA-86-6562	376	Dead	T2a	N1	M0	Stage IIA	52	1	MALE	1	274	7.38986
TCGA-86-7711	1046	Dead	T2a	N1	M0	Stage IIA	70	2	MALE	1	0	6.73974
TCGA-99-AA5R	658	Alive	T1a	N0	M0	Stage IA	70	2	FEMALE	0	658	4.4346
TCGA-49-6742	488	Dead	T2a	N1	M0	Stage IIA	70	3	MALE	1	214	7.30315
TCGA-67-6215	174	Alive	T2a	N0	M0	Stage IB	52	1	FEMALE	0	174	6.90973
TCGA-NJ-A4YF	2161	Alive	T1	N0	M0	Stage IA	50	3	FEMALE	0	2161	6.21205
TCGA-50-6593	336	Dead	T1	N2	M0	Stage IIIA	49	4	FEMALE	1	266	7.06631
TCGA-50-5946	1617	Alive	T1	N0	MX	Stage IA	62	4	MALE	1	221	6.41937
TCGA-38-A44F	133	Alive	T2a	N0	M0	Stage IB	80	3	MALE	0	133	5.81103
TCGA-05-4382	607	Alive	T2	N0	M0	Stage IB	68	4	MALE	1	334	7.23381
TCGA-55-A48Y	630	Alive	T2b	N0	M0	Stage IIA	69	2	MALE	0	630	6.32547
TCGA-91-6829	1258	Dead	T2	N0	MX	Stage IB	78	4	MALE	0	1258	6.55419
TCGA-55-A494	481	Alive	T2a	N0	MX	Stage IB	61	3	FEMALE	0	481	6.58334
TCGA-78-8655	2360	Alive	T1	N0	M0	Stage IA	77	4	FEMALE	0	2360	6.7024
TCGA-44-7671	889	Alive	T2a	N0	M0	Stage IB	64	3	MALE	1	883	6.9168
TCGA-49-4488	869	Dead	T1	N0	MX	Stage IA	74	3	FEMALE	1	634	6.09031
TCGA-35-3615	14	Alive	T2	N0	M0	Stage IB	57	1	MALE	0	14	5.49944
TCGA-35-4123	182	Alive	T1	N0	M0	Stage IA	38	4	MALE	0	182	8.03325
TCGA-55-6972	1632	Dead	T2	N0	M0	Stage IB	72	2	MALE	0	1632	6.1458
TCGA-86-8358	653	Alive	T2a	N0	M0	Stage IB	44	2	MALE	0	653	6.7208
TCGA-64-5778	1305	Alive	T2	N0	M0	Stage IB	60	4	MALE	1	962	6.15439
TCGA-44-2665	1301	Alive	T2	N1	M0	Stage IIB	55	1	FEMALE	0	1301	7.65677
TCGA-05-4430	761	Alive	T2	N0	M0	Stage IB	59	4	FEMALE	0	761	6.32558
TCGA-44-6774	658	Alive	T1	N2	M0	Stage IIIA	56	2	FEMALE	0	658	6.00657
TCGA-49-4512	905	Dead	T2	N2	MX	Stage IIIA	69	1	FEMALE	1	0	3.79639
TCGA-62-A470	1194	Dead	T2	N0	M0	Stage IB	84	3	MALE	1	539	5.0944
TCGA-50-8459	1119	Alive	T3	N0	M0	Stage IIB	68	2	MALE	1	432	6.63707
TCGA-86-8054	1148	Alive	T2b	N1	M0	Stage IIB	61	2	MALE	0	1148	6.76447
TCGA-69-7978	134	Alive	T2b	N1	MX	Stage IIB	59	2	MALE	0	134	7.79484
TCGA-05-5425	882	Alive	T2b	N1	M0	Stage IIB	68	3	MALE	1	486	5.87865
TCGA-55-7227	952	Dead	T3	N1	MX	Stage IIIA	77	3	MALE	1	255	6.67547
TCGA-49-4490	385	Dead	T3	N2	M0	Stage IIIA	45	3	FEMALE	1	0	6.10036
TCGA-MP-A4TH	741	Alive	T1a	N0	M0	Stage IA	70	3	FEMALE	0	741	5.68892
TCGA-55-8302	478	Alive	T2	N0	MX	Stage IB	54	2	MALE	0	478	8.15172
TCGA-55-1595	1479	Alive	T1	N0	M0	Stage IA	74	4	FEMALE	0	1479	#N/A
TCGA-78-7148	626	Dead	T2	N1	M0	Stage IIB	71	2	MALE	1	182	7.20636
TCGA-55-8097	476	Alive	T1a	N0	MX	Stage IA	60	4	FEMALE	0	476	4.40176
TCGA-62-8394	139	Dead	T4	N2	M0	Stage IIIB	65	1	FEMALE	0	139	5.97826
TCGA-78-7163	7248	Alive	T2	N0	M0	Stage IB	60	4	MALE	0	7248	5.23455
TCGA-55-7815	773	Alive	T2a	N0	MX	Stage IB	76	1	MALE	1	466	7.71276
TCGA-05-4433	730	Alive	T2	N0	M0	Stage IB	82	3	MALE	0	730	7.59077
TCGA-49-4494	1081	Dead	T3	N2	M0	Stage IIIA	77	3	MALE	0	1081	7.15813
TCGA-55-8094	541	Alive	T2b	N0	M1b	Stage IV	51	4	MALE	1	0	6.83352
TCGA-55-8615	446	Alive	T3	N2	MX	Stage IIIA	67	2	MALE	1	224	6.67707
TCGA-86-8674	806	Alive	T2a	N1	M0	Stage IIA	50	4	MALE	1	334	5.38352
TCGA-50-5051	478	Dead	T2	N2	M0	Stage IIIA	42	4	FEMALE	1	184	4.53295
TCGA-50-5055	1830	Dead	T1	N1	M0	Stage IIA	79	Not Available	FEMALE	1	771	5.67483
TCGA-44-6146	728	Alive	T3	N0	M0	Stage IIB	64	3	MALE	1	631	7.0355
TCGA-NJ-A4YQ	1432	Alive	T1b	N0	M0	Stage IA	69	4	FEMALE	0	1432	7.00395
TCGA-64-1678	1189	Alive	T2b	N0	M0		70	3	FEMALE	0	1189	6.03955
TCGA-55-6642	2449	Alive	T2	N0	MX	Stage IB	63	2	MALE	0	2449	5.93419
TCGA-97-8174	164	Dead	T2b	N0	M0	Stage IIA	67	3	MALE	0	164	5.94517
TCGA-55-8506	11	Alive	T3	N0	MX	Stage IIB	62	2	FEMALE	0	11	6.84255
TCGA-55-8203	547	Alive	T1b	N0	M0	Stage IA	69	2	FEMALE	0	547	6.16876
TCGA-78-7536	244	Dead	T2	N2	M0	Stage IIIA	69	4	MALE	1	231	6.54384
TCGA-86-A4JF	737	Dead	T3	N0	M0	Stage IIB	56	4	MALE	1	436	6.25795
TCGA-55-7576	670	Alive	T2a	N0	M0	Stage IB	54	2	MALE	0	670	7.55463
TCGA-97-8172	545	Alive	T2a	N0	M0	Stage IB	75	3	FEMALE	0	545	3.42348
TCGA-99-8032	44	Alive	T1a	N0	M0	Stage IA	61	2	MALE	0	44	5.64442
TCGA-05-5429	275	Dead	T3	N2	M0	Stage IIIA	60	1	MALE	0	275	7.13981
TCGA-49-AARQ	6732	Alive	T2	N0	MX	Stage I	41	4	FEMALE	0	6732	3.25056
TCGA-49-4486	2318	Dead	T1	N0	M0	Stage IA	72	3	MALE	1	2045	5.71359
TCGA-93-A4JO	33	Dead	T1a	N0	MX	Stage IA	70	4	MALE	0	33	4.35162
TCGA-05-4426	791	Alive	T2	N0	M0	Stage IB	71	3	MALE	1	457	7.00994
TCGA-71-6725	256	Alive	T2	N0	M0	Stage IB	48	2	FEMALE	1	164	3.88686
TCGA-J2-8194	724	Alive	T3	N0	MX	Stage IIB	69	3	FEMALE	1	470	6.01689
TCGA-55-6984	760	Dead	T2	N1	M0	Stage IIB	71	Not Available	FEMALE	1	724	7.92064
TCGA-91-7771	492	Alive	T3	N0	MX	Stage IIB	62	4	MALE	0	492	6.2044
TCGA-MP-A4TI	429	Dead	T2a	N1	M0	Stage IIA	72	3	MALE	1	84	6.27282
TCGA-49-4514	1700	Alive	T1	N0	M0	Stage IA	79	3	FEMALE	0	1700	4.40052
TCGA-05-4420	912	Alive	T2	N0	M0	Stage IB	41	2	MALE	0	912	6.54136
TCGA-05-4250	121	Dead	T3	N1	M0	Stage IIIA	79	4	FEMALE	0	121	7.97087
TCGA-38-4630	1073	Dead	T2	N0	M0	Stage IB	75	1	FEMALE	1	524	7.2464
TCGA-78-7145	826	Dead	T4	N1	M1	Stage IV	52	4	FEMALE	1	422	7.01505
TCGA-38-4627	1147	Dead	T1b	N1	M0	Stage IIA	64	4	FEMALE	0	1147	5.70378
TCGA-55-8090	598	Dead	T1a	N0	M0	Stage IA	80	2	MALE	1	548	7.5269
TCGA-MN-A4N1	827	Alive	T2a	N1	M0	Stage IIA	60	2	MALE	0	827	6.52015
TCGA-44-5644	863	Alive	T2a	N0		Stage IB	51	2	FEMALE	0	863	7.53232
TCGA-55-8514	520	Alive	T2a	N0	MX	Stage IB	70	4	FEMALE	0	520	3.84533
TCGA-69-7764	414	Alive	T1b	N0	M0	Stage IA	75	3	MALE	0	414	6.86162
TCGA-73-4666	800	Alive	T1	N0	M1	Stage IV	52	4	FEMALE	1	0	7.21914
TCGA-55-8087	462	Alive	T2a	N0	MX	Stage IB	59	1	FEMALE	0	462	4.58555
TCGA-44-6145	595	Alive	T1	N0	M0	Stage IA	62	4	FEMALE	0	595	6.56861
TCGA-44-6776	2616	Alive	T1	N0	MX	Stage IA	60	4	FEMALE	0	2616	5.14802
TCGA-05-4422	365	Alive	T2	N0	M0	Stage IB	68	4	MALE	0	365	5.33193
TCGA-50-5930	282	Dead	T2	N2	M0	Stage IIIA	47	Not Available	MALE	1	177	6.71575
TCGA-73-4659	711	Dead	T2	N2	M0	Stage IIIA	66	3	MALE	1	35	5.72326
TCGA-99-8025	1060	Alive	T3	N2	M0	Stage IIIA	72	4	FEMALE	0	1060	6.45256
TCGA-50-8457	1125	Alive	T1a	N0	M0	Stage IA	63	4	FEMALE	0	1125	5.90723
TCGA-44-2664	1251	Alive	T1	N0	M0	Stage IA	66	2	FEMALE	1	813	#N/A
TCGA-55-7994	603	Alive	T3	N0	MX	Stage IIB	81	2	MALE	0	603	7.1336
TCGA-91-8497	434	Dead	T1a	N0	MX	Stage IA	75	1	FEMALE	0	434	5.54598
TCGA-64-1679	2488	Alive	T1	N2	M0	Stage IIIA	58	2	FEMALE	0	2488	7.49791
TCGA-64-1680	1126	Alive	T2a	N2	M1	Stage IV	63	3	MALE	0	1126	7.17541
TCGA-J2-A4AD	550	Dead	T1a	N0	MX	Stage IA	61	2	FEMALE	1	524	7.83167
TCGA-78-7535	949	Dead	T2	N0	M0	Stage IB	45	2	MALE	1	809	4.27253
TCGA-44-3919	1026	Dead	T1	N0	M0	Stage IA	71	1	FEMALE	1	921	6.94744
TCGA-55-8621	515	Alive	T1a	N0	MX	Stage IA	75	4	FEMALE	0	515	6.10436
TCGA-75-6211			T2	N0	M0	Stage IB	Not Available	2	FEMALE	1	0	2.29937
TCGA-38-4625	2973	Alive	T2a	N0	M0	Stage IB	66	2	FEMALE	0	2973	6.94365
TCGA-86-7714	625	Dead	T1b	N2	M0	Stage IIIA	61	2	FEMALE	1	0	6.44215
TCGA-55-A48Z	651	Alive	T1a	N3	MX	Stage IIIB	60	4	FEMALE	1	536	5.92398
TCGA-69-7763	690	Alive	T1b	N0	M0	Stage IA	69	4	MALE	0	690	6.88773
TCGA-44-A47G	351	Alive	T1	N0	M0	Stage IA	73	4	FEMALE	0	351	8.26474
TCGA-55-8206	888	Alive	T1b	N0	M0	Stage IA	56	1	MALE	0	888	5.47479
TCGA-05-4418	274	Dead	T3	N2	M0	Stage IIIA	69	2	MALE	0	274	6.96505
TCGA-MP-A4SV	2620	Dead	T2	N0	M0	Stage IB	67	2	MALE	0	2620	6.86636
TCGA-62-A471	1246	Alive	T2b	N1	M0	Stage IIB	64	4	MALE	0	1246	6.47208
TCGA-49-4487	855	Dead	T1	N0	M0	Stage IA	72	4	FEMALE	1	697	4.53066
TCGA-69-7979	408	Alive	T2a	N0	MX	Stage IB	71	2	FEMALE	0	408	6.37187
TCGA-L9-A444	307	Alive	T1a	N0	MX	Stage IA	60	2	FEMALE	0	307	5.21236
TCGA-50-5941	1474	Alive	T2a	N2	M0	Stage IIIA	55	2	FEMALE	0	1474	6.53509
TCGA-44-A479	486	Alive	T2	N0	MX	Stage IB	73	4	FEMALE	1	437	5.4735
TCGA-55-1592	701	Dead	T2	N0	M0	Stage IA	65	4	MALE	1	452	5.83154
TCGA-L4-A4E6	435	Alive	T1	N0	M0	Stage IA	67	3	MALE	0	435	4.46212
TCGA-49-4506	999	Dead	T2	N1	M0	Stage IIB	68	2	FEMALE	1	692	5.73206
TCGA-44-2668	761	Dead	T2	N0	M0	Stage IB	51	4	MALE	1	433	8.83577
TCGA-86-A4D0	116	Dead	T2b	N0	M0	Stage IIA	48	2	MALE	0	116	5.71575
TCGA-44-6777	987	Dead	T2	NX	MX	Stage IB	85	4	FEMALE	0	987	6.25447
TCGA-NJ-A55O	13	Alive	T1b	N1	M0	Stage IIA	56	4	FEMALE	0	13	5.31682
TCGA-J2-A4AG	988	Alive	T1b	N0	MX	Stage IA	66	3	FEMALE	0	988	6.82962
TCGA-86-8281	0	Alive	T1	NX	M0	Stage IA	75	3	MALE	0	0	6.317
TCGA-73-7498	1189	Alive	T1b	N0	M0	Stage IA	58	4	FEMALE	0	1189	5.4892
TCGA-44-7661	557	Dead	T2a	N0	M0	Stage IB	69	3	FEMALE	1	335	9.09846
TCGA-78-7166	258	Dead	T2	N1	M0	Stage IIB	84	3	MALE	0	258	5.69651
TCGA-44-2655	1324	Alive	T1	N0	M0	Stage IA	65	3	FEMALE	1	1009	6.75004
TCGA-69-7765	165	Alive	T4	N0	MX		56	4	MALE	0	165	6.4093
TCGA-67-3773	427	Alive	T2	N0	M0	Stage IB	84	3	FEMALE	0	427	5.88859
TCGA-44-2661	1159	Alive	T1	N0	M0	Stage IA	69	1	FEMALE	0	1159	4.94092
TCGA-73-4677	38	Dead	T2a	N0	M0		74	3	MALE	0	38	6.99911
TCGA-44-4112	808	Dead	T2a	N0	M0	Stage IB	60	3	FEMALE	1	619	7.19355
TCGA-49-AARE	1229	Dead	T1	N0	MX	Stage IA	51	4	FEMALE	1	388	2.58474
TCGA-75-6205			T2a	N0	M0	Stage IB	Not Available	1	FEMALE	1	0	7.46768
TCGA-95-7948	476	Alive	T2a	N0	M0	Stage IB	42	3	FEMALE	0	476	6.30443
TCGA-95-7947	477	Alive	T1a	N0	M0	Stage IA	67	4	MALE	0	477	6.57806
TCGA-69-8255	129	Alive	T1a	N0	M0	Stage IA	71	2	MALE	0	129	5.29889
TCGA-86-7953	997	Alive	T1b	N0	M0	Stage IA	69	1	FEMALE	0	997	6.26401
TCGA-50-5049	3094	Alive	T2	N0	M0	Stage IA	70	Not Available	MALE	1	1568	5.38539
TCGA-55-8513	791	Alive	T3	N0	MX	Stage IIB	77	1	FEMALE	1	317	6.53576
TCGA-50-5931	434	Dead	T2	N0	M0	Stage IB	75	4	FEMALE	1	425	6.96174
TCGA-MN-A4N4	1175	Alive	T1b	N0	M0	Stage IA	57	2	MALE	0	1175	5.62401
TCGA-55-5899	930	Alive	T1a	N1	M0		58	2	MALE	0	930	7.0361
TCGA-97-8177	499	Alive	T2a	N0	M0	Stage IB	59	1	FEMALE	0	499	4.85385
TCGA-95-8039	830	Alive	T1	N0	MX	Stage IA	72	1	MALE	1	228	6.07482
TCGA-55-A491	626	Alive	T1b	N0	MX	Stage IA	81	3	FEMALE	0	626	5.33578
TCGA-86-8668	423	Alive	T1b	N0	M0	Stage IA	61	1	FEMALE	0	423	7.0376
TCGA-44-A47A	466	Alive	T2a	N0	MX	Stage IB	78	4	FEMALE	1	397	5.69513
TCGA-86-8076	993	Alive	T1	N0	M0	Stage IA	42	1	MALE	0	993	5.77056
TCGA-75-5147	1333	Alive	T2	N0	M0	Stage IB	Not Available	1	FEMALE	0	1333	5.9467
TCGA-35-4122	225	Alive	T1	N0	M0	Stage IA	69	4	MALE	0	225	6.66416
TCGA-97-8175	551	Alive	T2a	N0	M0	Stage IB	55	3	FEMALE	1	294	8.38872
TCGA-67-6217	422	Alive	T2a	N1	M0	Stage IIA	73	3	FEMALE	1	296	4.91196
TCGA-L9-A8F4	476	Alive	T2a	N0	MX	Stage IB	64	2	FEMALE	0	476	6.5234
TCGA-55-A57B	546	Alive	T1b	N0	M0	Stage IA	80	1	FEMALE	0	546	5.96301
TCGA-91-6840	372	Alive	T1b	N0	M0	Stage IA	59	3	FEMALE	0	372	6.67937
TCGA-49-6767	677	Alive	T3	N0	MX	Stage IIB	46	2	FEMALE	0	677	7
TCGA-50-5045	2174	Dead	T2	N1	M0		57	Not Available	FEMALE	1	1433	6.11271
TCGA-86-7713	1157	Alive	T2b	N0	M0	Stage IIA	70	1	MALE	0	1157	10.5933
TCGA-64-5775	62	Dead	T4	N0	M0	Stage IIIA	71	2	MALE	1	0	6.74973
TCGA-44-6147	845	Alive	T1b	NX	M0	Stage IA	67	3	FEMALE	0	845	5.61407
TCGA-49-4510	896	Dead	T2	N1	M0	Stage IIB	51	2	FEMALE	1	502	5.35361
TCGA-44-7669	574	Dead	T1b	N1	MX	Stage IIA	59	2	MALE	1	390	7.76717
TCGA-50-7109	308	Dead	T1	N0	M0	Stage IA	60	2	MALE	1	15	2.40189
TCGA-MP-A4T6	1790	Dead	T1	N2	MX	Stage IIIA	76	3	FEMALE	0	1790	5.25747
TCGA-44-A4SS	415	Alive	T1b	N0	M0	Stage IA	73	4	MALE	0	415	7.86761
TCGA-55-7907	343	Dead	T2a	N1	MX	Stage IIA	77	3	MALE	1	294	7.08312
TCGA-86-8585	353	Alive	T2a	N0	M0	Stage IB	57	1	MALE	0	353	5.70633
TCGA-44-2659	1367	Alive	T1	N1	M0	Stage IIB	65	4	FEMALE	1	1146	6.06612
TCGA-69-7973	230	Alive	T2a	N0	M0	Stage IB	42	4	FEMALE	0	230	7.27234
TCGA-NJ-A7XG	617	Alive	T4	N1	M0	Stage IIIA	49	3	MALE	1	0	6.96633
TCGA-44-6779	500	Dead	T2	N1	MX	Stage IIB	50	4	FEMALE	1	232	7.91181
TCGA-50-6591	119	Dead	T2	N0	M1	Stage IV	63	1	FEMALE	1	0	4.53991
TCGA-MP-A4TJ	339	Dead	T1	N0	M0	Stage IA	62	2	FEMALE	0	339	5.47122
TCGA-97-7546	1285	Alive	T1	N0	MX	Stage IA	76	3	FEMALE	1	1255	6.53798
TCGA-4B-A93V	300	Dead	T1b	N0	M0	Stage IA	52	4	FEMALE	1	251	6.34746
TCGA-97-8179	435	Alive	T1a	N0	M0	Stage IA	72	3	MALE	0	435	6.15094
TCGA-50-6592	777	Dead	T2	N0	M0	Stage IB	71	4	FEMALE	1	0	8.27927
TCGA-J2-8192	739	Alive	T2a	N1	MX	Stage IIA	65	1	FEMALE	1	482	6.97081
TCGA-97-7553	1870	Alive	T1	N0	MX	Stage IA	58	2	FEMALE	0	1870	5.9905
TCGA-MP-A4T7	167	Dead	T2	N0	M1	Stage IV	75	4	FEMALE	0	167	5.99215
TCGA-55-8511	552	Alive	T2a	N0	MX	Stage IB	73	2	FEMALE	1	460	8.05826
TCGA-55-7283	609	Alive	T3	N2	MX	Stage IIIA	76	3	FEMALE	1	0	5.93444
TCGA-50-5066	1442	Alive	T2	N0	M0	Stage IB	72	1	MALE	1	477	5.05367
TCGA-50-5068	1499	Dead	T2	N1	MX	Stage IIB	59	Not Available	FEMALE	1	686	5.1049
TCGA-55-8299	469	Dead	T1b	N0	MX	Stage IA	61	4	FEMALE	1	274	5.97106
TCGA-99-7458	747	Alive	T4	N0	M0	Stage IIIA	74	4	FEMALE	1	0	8.18217
TCGA-55-6981	1379	Dead	T1	N2	M0	Stage IIIA	53	3	FEMALE	0	1379	7.2257
TCGA-93-7348	531	Alive	T1a	N0	MX	Stage IA	75	4	FEMALE	0	531	5.61271
TCGA-99-8033	656	Dead	TX	NX	M1	Stage IV	74	1	FEMALE	1	0	7.39424
TCGA-97-A4M7	629	Alive	T1b	N0	M0	Stage IA	74	3	MALE	0	629	5.659
TCGA-44-6775	705	Alive	T2a	N0	MX	Stage IB	72	4	FEMALE	1	684	6.43303
TCGA-55-6970	464	Dead	T2	N2	MX	Stage IIIA	67	4	FEMALE	1	457	7.89607
TCGA-78-7537	1622	Dead	T2	N0	M0	Stage IB	72	3	MALE	0	1622	5.01559
TCGA-44-3917	1183	Alive	T2	N0	M0	Stage IB	33	2	FEMALE	0	1183	5.89247
TCGA-MP-A4T9	1265	Dead	T2	N2	MX	Stage IIIA	54	4	FEMALE	1	341	7.35863
TCGA-49-4505	428	Dead	T2	N1	M0	Stage IIB	61	4	FEMALE	1	417	5.70789
TCGA-05-4398	1431	Alive	T4	N3	M0	Stage IIIB	47	2	FEMALE	0	1431	6.98097
TCGA-55-8620	375	Dead	T1a	N1	M1b	Stage IV	60	4	MALE	1	0	5.90356
TCGA-75-5122			T2	N0	M0	Stage IB	Not Available	3	MALE	1	0	5.5381
TCGA-95-7944	377	Alive	T1a	N0	M0	Stage IA	71	2	MALE	0	377	6.27156
TCGA-67-3776	61	Alive	T2	N1	M0	Stage IIB	57	3	FEMALE	0	61	#N/A
TCGA-67-6216	141	Alive	T1a	N0	M0	Stage IA	57	1	FEMALE	0	141	6.13033
TCGA-55-7725	442	Alive	T1a	N0	MX	Stage IA	68	3	FEMALE	0	442	5.17366
TCGA-55-A492	596	Alive	T1a	N0	MX	Stage IA	70	3	FEMALE	0	596	4.29886
TCGA-55-1594	1178	Alive	T2	N2	M0	Stage IIIA	68	2	MALE	0	1178	6.783
TCGA-97-8552	626	Alive	T1a	N0	MX	Stage I	55	1	FEMALE	0	626	5.39065
TCGA-50-5942	1847	Alive	T1	N0	M0	Stage IA	67	4	FEMALE	1	1378	6.43496
TCGA-55-8508	617	Alive	T2a	N1	MX	Stage IIA	60	2	FEMALE	0	617	5.40362
TCGA-73-7499	1531	Dead	T2a	N0	M0	Stage IB	81	1	FEMALE	1	1447	5.13446
TCGA-50-5044	624	Dead	T4	N1	M0	Stage IIIB	72	Not Available	FEMALE	1	483	7.15409
TCGA-78-7161	291	Dead	T3	N0	M0	Stage IIB	69	4	FEMALE	1	162	5.74331
TCGA-97-7941	484	Alive	T1b	N0	MX	Stage IA	72	3	FEMALE	0	484	6.32201
TCGA-55-8207	977	Alive	T2a	N0	MX	Stage IB	73	3	MALE	0	977	6.2302
TCGA-97-A4M3	540	Alive	T1b	N0	M0	Stage IA	69	3	FEMALE	1	54	6.14378
TCGA-MP-A4SW	1778	Dead	T2	N1	M0	Stage IIB	53	3	MALE	0	1778	6.11231
TCGA-05-5715	62	Alive	T2a	N0	M0	Stage IB	69	1	FEMALE	0	62	5.86031
TCGA-05-4434	457	Dead	T4	N1	M1	Stage IV	67	2	FEMALE	0	457	6.16009
TCGA-55-7911	537	Alive	T1a	N0	MX	Stage IA	70	3	FEMALE	1	515	7.38495
TCGA-55-7727	119	Alive	T1a	N2	MX	Stage IIIA	70	2	MALE	0	119	7.72148
TCGA-55-7728	704	Alive	T2a	N0	MX	Stage IB	64	4	FEMALE	0	704	4.55145
TCGA-MP-A4T2	1136	Dead	T1	N0	M0	Stage IA	71	4	MALE	1	575	#N/A
TCGA-55-6975	118	Dead	T2	N1	M0	Stage IIB	61	4	MALE	1	0	6.65982
TCGA-86-8359	444	Dead	T3	N2	M0	Stage IIIA	52	2	MALE	0	444	6.4472
TCGA-55-8510	539	Alive	T2a	N0	MX	Stage IB	55	2	FEMALE	0	539	6.25783
TCGA-91-6836	417	Alive	T2	N0	MX	Stage IB	52	2	FEMALE	0	417	6.63553
TCGA-86-8056	139	Alive	T4	N0	M0	Stage IIIA	63	3	FEMALE	0	139	7.48292
TCGA-55-8512	607	Dead	T1a	N1	M1b	Stage IV	41	2	MALE	1	0	5.59549
TCGA-NJ-A4YI	4	Dead	T2	N2	M0	Stage IIIA	87	3	FEMALE	0	4	6.42467
TCGA-38-6178	448	Alive	T2b	N2		Stage IIIA	70	1	FEMALE	1	0	7.52236
TCGA-91-6848	224	Alive	T2	N2	MX	Stage IIIA	59	4	MALE	0	224	7.54993
TCGA-55-7724	705	Alive	T2a	N0	MX	Stage IB	76	4	FEMALE	0	705	6.23926
TCGA-91-6847	842	Alive	T2	N0	MX	Stage IB	62	3	FEMALE	1	772	7.46567
TCGA-55-6978	176	Dead	T2b	N0	MX	Stage IIA	81	1	MALE	1	42	8.21368
TCGA-78-7159	1974	Alive	T1	NX	M0	Stage IA	60	4	FEMALE	0	1974	5.52782
TCGA-55-8619	416	Alive	T3	N0	MX	Stage IIB	72	1	FEMALE	0	416	5.56271
TCGA-55-8091	600	Alive	T2	N0	MX	Stage IB	74	3	MALE	0	600	5.83978
TCGA-75-7031			T2	N0	M0	Stage IB	Not Available	3	FEMALE	0	0	5.88977
TCGA-64-5774	2676	Alive	T2	N0	M0	Stage IB	60	4	MALE	1	246	6.73951
TCGA-44-7662	218	Alive	T2a	N0	MX	Stage IB	61	2	MALE	0	218	6.37975
TCGA-49-AAR3	1893	Alive	T2	N1	MX	Stage IIB	69	Unknown	MALE	1	1893	6.17698
TCGA-55-6982	995	Dead	T2	N1	M0	Stage IIB	79	1	FEMALE	1	183	7.5986
TCGA-55-7816	468	Dead	TX	NX	MX	Stage IV	49	1	FEMALE	1	0	7.19111
TCGA-MP-A4TK	582	Dead	T2	N1	MX	Stage IIB	56	4	FEMALE	1	397	6.73835
TCGA-78-7167	2681	Dead	T2	N0	M1	Stage IV	77	2	MALE	1	726	7.11655
TCGA-69-7974	184	Alive	T2a	N2	MX	Stage IIIA	54	4	FEMALE	1	0	8.4388
TCGA-44-6148	704	Alive	T1b	N0	M0	Stage IA	60	3	MALE	0	704	6.02208
TCGA-55-7570	824	Alive	T1a	N0	MX	Stage IA	60	2	MALE	0	824	7.46572
TCGA-50-6673	22	Dead	T1	N0	M0	Stage I	84	1	FEMALE	0	22	7.44284
TCGA-62-8399	2696	Alive	T2	N2	M0	Stage IIIA	62	4	MALE	0	2696	7.17341
TCGA-44-7672	719	Alive	T1b	N0	M0	Stage IA	52	2	FEMALE	0	719	6.38139
TCGA-78-7160	697	Dead	T4	N2	M1	Stage IV	61	4	MALE	0	697	6.98797
TCGA-49-6744	1683	Alive	T2a	N1	MX	Stage IIA	64	4	FEMALE	0	1683	6.65668
TCGA-64-1676	1728	Alive	T1a	N0	M0	Stage IA	58	2	MALE	0	1728	6.15627
TCGA-49-AAR0	4765	Alive	T1	N0	MX	Stage IA	57	2	MALE	0	4765	4.74192
TCGA-53-7813	424	Alive	T4	N0	M0	Stage IIIB	51	4	FEMALE	0	424	5.61448
TCGA-67-3770	610	Alive	T1	N0	M0	Stage IA	70	3	FEMALE	0	610	5.83595
TCGA-95-7043	503	Dead	T1a	N0	MX	Stage IA	63	4	FEMALE	1	0	5.20658
TCGA-55-6983	2823	Alive	T2	N1	M0	Stage IIB	81	4	MALE	0	2823	4.57943
TCGA-49-AAR2	2224	Alive	T2	N0	MX	Stage IB	64	4	MALE	0	2224	1.02539
TCGA-95-7567	568	Alive	T2b	N1	M0	Stage IIB	61	4	MALE	0	568	5.62337
TCGA-86-8055	124	Dead	T2a	N1	M0	Stage IIA	79	2	MALE	0	124	8.58905
TCGA-93-A4JQ	526	Alive	T1b	N0	MX	Stage IA	49	3	MALE	0	526	7.13819
TCGA-75-7027	3059	Alive	T2	N0	M0	Stage IB	Not Available	2	MALE	1	2949	7.20971
TCGA-L9-A443	193	Dead	T1a	N0	MX	Stage IA	63	4	FEMALE	0	193	6.28624
TCGA-73-4658	1600	Dead	T2	N0	M0	Stage IB	80	3	FEMALE	0	1600	7.75477
TCGA-55-7914	187	Dead	T1b	N1	MX	Stage IIA	71	2	FEMALE	1	0	6.75756
TCGA-L9-A50W	442	Dead	T1b	N1	MX	Stage IIA	75	3	MALE	1	389	5.09507
TCGA-50-5933	2393	Dead	T4	N2	M0	Stage IIIB	72	Not Available	MALE	0	2393	7.97249
TCGA-62-A46U	2067	Alive	T2	N1	M0	Stage IIB	71	1	FEMALE	0	2067	#N/A
TCGA-78-8662	3361	Dead	T2	N0	M0	Stage IB	53	2	FEMALE	1	3044	5.77843
TCGA-05-4424	913	Alive	T3	N0	M0	Stage IIB	70	4	MALE	1	153	5.70169
TCGA-55-A4DG	608	Alive	T1b	N0	MX	Stage IA	71	4	MALE	0	608	6.46674
TCGA-75-6212	1516	Dead	T2	N1	M0	Stage IIB	Not Available	1	FEMALE	1	1340	5.31071
TCGA-55-8616	48	Alive	T2a	N0	M0	Stage IB	58	4	FEMALE	0	48	6.49184
TCGA-86-A456	896	Alive	T1a	N0	M0	Stage IA	78	4	FEMALE	0	896	5.9581
TCGA-93-A4JP	578	Alive	TX	NX	M1b	Stage IV	64	1	MALE	1	497	5.94886
TCGA-55-8096	719	Dead	T2a	N0	MX	Stage IB	67	2	FEMALE	1	566	6.88842
TCGA-86-8669	938	Alive	T1b	N0	M0	Stage IA	64	2	MALE	1	849	6.14194
TCGA-L9-A743	664	Alive	T2a	N1	M0	Stage IIA	56	2	MALE	0	664	5.96623
TCGA-05-5428	670	Alive	T1b	N1	M0	Stage IIA	57	3	MALE	0	670	7.33287
TCGA-78-7156	976	Dead	T4	N1	M1	Stage IV	62	3	MALE	0	976	7.02747
TCGA-44-2662	1280	Alive	T2	N0	M0	Stage IB	65	3	MALE	1	245	7.87672
TCGA-86-6851	179	Alive	T1b	N1	M0	Stage IIA	73	2	FEMALE	0	179	4.89313
TCGA-55-7913	561	Dead	T1b	N0	MX	Stage IA	61	2	FEMALE	1	480	6.29647
TCGA-55-8507	418	Alive	T1a	N0	MX	Stage IA	53	2	MALE	0	418	6.41227
TCGA-MP-A4T4	2617	Dead	T2	N1	M0	Stage IIB	68	2	FEMALE	0	2617	7.05058
TCGA-05-4415	91	Dead	T4	N2	M0	Stage IIIB	57	4	MALE	1	60	8.01313
TCGA-80-5611	2595	Alive	T2	N0	M0	Stage IB	Not Available	4	MALE	0	2595	6.6921
TCGA-97-7547	1965	Alive	T2	N0	MX	Stage IB	67	3	FEMALE	1	775	7.02504
TCGA-05-4395	0	Dead	T4	N2	M0	Stage IIIB	76	3	MALE	0	0	6.85363
TCGA-53-A4EZ	1071	Alive	T2a	N1	MX	Stage IIA	63	3	MALE	0	1071	6.25681
TCGA-05-4432	761	Alive	T2	N1	M0	Stage IIB	66	2	MALE	0	761	6.49742
TCGA-86-8278	944	Alive	T2	N1	M0	Stage IIB	63	1	FEMALE	1	29	6.44534
TCGA-69-8453	813	Alive	T3	N0	MX	Stage IIB	77	3	MALE	1	344	5.80723
TCGA-44-7659	691	Alive	T1b	N0	MX	Stage IA	70	2	MALE	0	691	5.81997
TCGA-55-6987	2137	Alive	T1	N0	M0	Stage IA	77	4	MALE	0	2137	4.94069
TCGA-62-A46V	2199	Alive	T2	N0	M0	Stage IB	78	3	FEMALE	0	2199	5.80049
TCGA-49-4501	1421	Dead	T2	N0	M0	Stage IB	67	1	FEMALE	1	545	6.01463
TCGA-93-A4JN	718	Alive	T2a	N0	M1a	Stage IV	71	3	MALE	1	0	7.33318
TCGA-95-A4VK	651	Alive	T2b	N2	M0	Stage IIIA	74	3	FEMALE	1	496	6.53988
TCGA-55-7574	995	Dead	T2a	N0	M0	Stage IB	64	4	FEMALE	1	478	5.07492
TCGA-78-7542	321	Dead	T2	N0	M0	Stage IB	56	2	MALE	0	321	9.31795
TCGA-62-A46Y	414	Dead	T2	N2	M0	Stage IIIA	70	1	FEMALE	1	314	6.84026
